# Supplementary material for: Emotional understanding in Japanese children 3–6 years: Language ability mediates the relations between theory of mind and executive function
Source: PLoS One. 2026 Jul 2;21(7):e0346175. doi: 10.1371/journal.pone.0346175 (PMC13327114; doi:10.1371/journal.pone.0346175)
Supplement: S1 Dataset — (CSV) [file pone.0346175.s001.csv]

ID	gender	class	Mage	Medu	PVTR	EU	EL	TEC	ToM	EF
2	1	4	3	4	16	14	12	2	0	9
3	2	5	3	4	17	18	14	4	2	10
4	1	3	3	4	38	14	12	2	1	8
5	1	4	3	5	7	13	11	2	1	9
6	2	5	4	3	25	16	14	2	2	9
8	2	4	3	3	11	12	9	3	0	9
10	1	3	3	5	10	6	6	0	0	8
11	2	4	4	3	22	17	14	3	2	9
14	1	4	3	3	16	14	10	4	1	9
15	2	5	3	6	11	15	13	2	2	9
18	2	4	3	4	9	12	9	3	1	2
19	1	3	4	3	11	15	12	3	1	8
21	1	5	4	5	31	12	11	1	1	8
24	1	4	3	5	30	13	11	2	1	8
26	2	3	3	5	8	11	8	3	0	8
27	2	3	3	4	8	6	5	1	0	3
30	1	3	4	5	22	13	11	2	0	8
31	1	4	3	4	21	13	11	2	1	8
32	1	4	3	5	13	16	14	2	1	9
33	2	4	3	4	25	11	9	2	1	9
49	1	4	4	4	34	12	9	3	0	7
50	1	3	3	4	2	10	10	0	0	6
51	2	5	3	4	29	14	13	1	2	8
52	1	3	4	4	1	7	5	2	0	8
55	2	5	4	4	24	11	9	2	1	9
56	1	3	4	5	13	11	9	2	2	8
57	1	5	3	5	27	16	13	3	0	9
58	1	3	3	5	3	12	12	0	1	1
59	1	5	3	4	12	13	11	2	1	8
61	1	3	3	5	3	7	5	2	1	8
62	2	3	4	5	21	14	10	4	1	9
70	2	3	3	3	19	12	10	2	0	8
74	2	3	4	5	12	15	14	1	0	8
75	2	3	4	3	8	9	9	0	1	5
83	1	3	3	5	16	13	12	1	1	10
87	1	4	4	4	19	14	12	2	0	8
89	2	4	3	5	23	14	11	3	2	9
90	2	4	4	4	12	14	12	2	0	9
91	2	4	4	4	23	16	12	4	0	9
92	2	4	4	4	18	14	13	1	1	8
93	2	4	3	4	31	18	14	4	1	9
95	2	4	3	5	17	14	11	3	1	8
98	1	4	2	3	8	9	7	2	2	8
104	2	3	3	5	12	13	10	3	0	9
107	2	3	3	5	17	15	12	3	1	8
112	2	3	3	5	10	12	11	1	1	8
113	2	3	3	3	10	13	10	3	1	8
114	2	3	3	6	24	15	14	1	2	9
118	1	3	3	5	16	7	5	2	1	2
119	1	3	3	5	21	14	11	3	1	9
120	1	3	3	4	10	12	10	2	0	8
122	1	3	3	5	19	13	10	3	0	8
123	1	3	3	4	31	16	12	4	2	9
129	2	5	4	5	42	17	14	3	2	9
132	1	4	3	3	20	12	9	3	0	9
133	2	5	5	3	29	17	14	3	2	9
135	1	4	3		13	12	10	2	1	8
136	2	5	3	4	17	14	12	2	2	9
137	1	4	5	5	9	14	10	4	2	2
140	1	5	4	5	36	18	14	4	1	11
142	2	5	4	3	22	14	11	3	2	9
147	1	4	4	4	24	11	10	1	1	8
153	2	5	3	5	47	16	14	2	2	9
200	1	3	3	4	15	13	11	2	2	7
201	1	3	3	5	37	14	12	2	1	8
202	1	3	3	5	14	13	10	3	0	2
203	1	3	3	5	20	11	10	1	1	8
204	1	4	4	5	28	12	12	0	1	11
205	2	4	4	4	8	13	11	2	1	8
206	1	4	3	5	35	13	10	3	2	10
207	1	4	3	5	26	14	10	4	1	9
208	2	4	4	5	24	16	14	2	0	9
209	2	4	4	5	21	12	10	2	1	8
210	2	4	3	3	36	15	13	2	2	9
211	2	5	4	3	18	13	11	2	1	8
212	2	5	4	6	33	17	13	4	1	9
213	2	5	3	2	26	12	10	2	2	10
214	1	5	3	4	9	11	9	2	0	8
215	2	5	4	5	34	14	11	3	2	8
216	2	5	3	5	29	12	10	2	1	9
217	2	5	4	4	18	13	13	0	1	9
218	2	5	3	5	16	10	9	1	1	9
219	2	5	4	4	35	18	14	4	0	6
220	2	5	4	5	36	17	13	4	2	9
221	1	5	4	6	32	16	14	2	1	9
222	2	5	4	5	11	12	10	2	2	8
223	1	5	4	6	37	13	10	3	2	8
224	1	5	4	6	46	15	11	4	2	10
225	1	5	3	5	21	12	9	3	0	2
226	2	5	3	5	9	13	13	0	0	9
